# Supplementary material for: Antibody affinity and cross-variant neutralization of SARS-CoV-2 Omicron BA.1, BA.2 and BA.3 following third mRNA vaccination
Source: Nat Commun. 2022 Aug 8;13:4617. doi: 10.1038/s41467-022-32298-w (PMC9358642; doi:10.1038/s41467-022-32298-w)
Supplement: Supplementary file 4 — Source Data [file 41467_2022_32298_MOESM4_ESM.xlsx]

## Sheet: Fig 1c
Naïve	Vx-2	Vx-3	4m
	1076	4108
	1350	1517
	706	3281
	1196	8523
	497	3042
	325	4091
	620	3280
	372	578
	1663	4456
	205	967
	501	1393
	1116	7197
	630	3450
	147	2569
	431	1549	1518
	4895	5182
	2473	868
	1447	2824
	1029	2646
	318	3234
	1567	771
	63	80	63
	929	2262
	249.7	6813.9	850.8
	559.2	12444.3	2731.9
	231.1	1449.7	498
	864.8	1641.4	38
	909.4	10779.3	3265.8
	10	332.7	89.1
	105.6	1608.4	923
	539.4	2598.7	557.3
	326.1	2595.5	1895.9
	771.7	2153.5	490
	1171.3	5921.3	2495.9
	351.8	3654.9	1236.1
	48.4	4691.1	2389
	463	2817.8	1124
	330.5	2531.8	919.6
	639.3	3441	2499
	407	2052	426
	2681	4544	2294
	690	833	120
	203	1494	263
	144	2572	2304
	12	1294	674
	143	5439	511
	65	855	398
	458	1605
	10	1355
	516	4074
			1131
GMT	396	2333	729
Convalescent	Vx-2	Vx-3	4m
	4066.7	5554
	431.7	2645.3
	2855.4	2137.1
	8229.2	8211.7
	1806.2	2456.4
	3131.2	1487.5
	2535.5	2207.4
	379.2	2834.4	1762
	4647.5	4502.9	1209
	4412.7	6622
	1673.7	1500.3	998
	2778.4	2564.2
	6217.2	5944.8
	5067.9	7243.5	4462
	1960.7	2241.5
	52.3	11929.8
	1213.1	5839.8	3714
	6843.7	5388
	1885.6	2231.5
	9740.6	4490.1
	942.8	3063.7
	4232	9240.9
	439.2	1993.4
	955.2	2605.1
	2811.3	3779	3152
	147.5	1331.4	476.1
	4855.8	9724.5	4298.2
	693	1413
	136	3002
	1892	6009
	1498	1643
GMT	1680	3501	2024

## Sheet: Fig 1d
Naïve 2nd Vx	WA1	BA.1	BA.2	BA.3		Naïve 3rd Vx (1m)	WA1	BA.1	BA.2	BA.3
	1076	92	66	105			4108	590	370	553
	1350	62	68	55			1517	185	203	241
	706	13	21	29			3281	377	370	532
	1196	10	38	26			8523	1661	1016	2205
	497	10	10	10			3042	284	131	358
	325	10	10	10			4091	345	188	638
	620	10	32	10			3280	287	158	155
	372	10	10	10			578	114	57	98
	1663	84	46	93			4456	530	381	1402
	205	10	10	10			967	10	38	38
	501	10	10	10			1393	56	30	57
	1116	10	10	10			7197	1009	526	1085
	630	10	10	10			3450	249	140	394
	147	10	10	10			2569	552	467	691
	431	20	10	10			1549	229	135	183
	4895	328	237	297			5182	1089	635	1066
	2473	10	10	10			868	28	59	58
	1447	31	45	54			2824	1001	464	852
	1029	10	10	10			2646	413	218	494
	318	10	10	10			3234	606	470	544
	1567	90	81	78			771	427	200	239
	63	10	10	10			80	10	10	10
	929	25	34	27			2262	898	459	593
	249.7	10	10	10			6813.9	1108.4	978.6	1071.1
	559.2	34.7	10	10			12444.3	657.4	516.6	525.4
	231.1	10	10	10			1449.7	85.3	93.2	79.9
	864.8	10	24	10			1641.4	244.3	341.9	196.4
	909.4	60.5	65.3	49.5			10779.3	3894	3087	2247.9
	10	10	10	10			332.7	146.9	94.5	47.1
	105.6	10	10	10			1608.4	67.2	91.2	97
	539.4	10	27.7	39.5			2598.7	183.1	75.5	180.4
	326.1	10	39.6	52.4			2595.5	698.1	593	697.2
	771.7	10	33.4	10			2153.5	508.3	240.9	236.2
	1171.3	64.7	65.8	90.5			5921.3	1173.8	864.2	1994.7
	351.8	10	10	10			3654.9	172.6	195.7	177.1
	48.4	10	10	10			4691.1	469.4	473.8	472.9
	463	10	10	10			2817.8	853.4	860.4	414.5
	330.5	10	10	35.3			2531.8	368.6	255	241.1
	639.3	10	10	10			3441	1679	853	965
	407	10	10	10			2052	612	276	206
	2681	194	314	173			4544	698	507	583
	690	10	10	10			833	32	34	29
	203	10	10	10			1494	396	435	358
	144	10	10	10			2572	212	336	272
	12	10	10	10			1294	195	207	257
	143	10	10	10			5439	267	167	134
	65	23	10	10			855	96	81	76
	458	31	37	40			1605	815	544	543
	10	10	10	10			1355	167	184	116
	516	10	28	10			4074	538	617	545
GMT	396	16	18	18		GMT	2333	312	243	294
Conv 2nd Vx	WA1	BA.1	BA.2	BA.3		Conv 3rd Vx (1m)	WA1	BA.1	BA.2	BA.3
	4066.7	420	566.1	603.1			5554	1003.1	1452.3	1338.9
	431.7	10	10	10			2645.3	273.9	201.2	56.2
	2855.4	125.9	234.6	74.3			2137.1	313.7	409	213.5
	8229.2	580.8	1229.1	886.6			8211.7	625.6	1204.6	1106.1
	1806.2	55.9	127.7	53.1			2456.4	199.8	415.1	213
	3131.2	128.2	175.9	157.6			1487.5	341.1	233.1	347.6
	2535.5	27	85.7	26.8			2207.4	114.9	130.9	84.5
	379.2	10	10	10			2834.4	389.1	353.4	292.7
	4647.5	99.3	264.8	136			4502.9	175.2	453.9	233
	4412.7	264.7	379.7	165.9			6622	813.8	1041.6	794.6
	1673.7	44.8	77.7	59.8			1500.3	192	219.3	125.8
	2778.4	394.3	412.7	366.3			2564.2	577.7	572.7	514.3
	6217.2	928.2	793.9	806.1			5944.8	977.8	847.3	554.6
	5067.9	568.9	538.9	298.3			7243.5	892.9	807	842.2
	1960.7	66.8	163	88.9			2241.5	188.7	201.2	256.8
	52.3	10	10	10			11929.8	3573.4	1534.7	1268.6
	1213.1	53.2	64.5	24			5839.8	1250.8	1005	841.6
	6843.7	768.3	772.7	711.5			5388	563.8	581.1	332.6
	1885.6	46.8	44.4	10			2231.5	247.5	231.3	81.6
	9740.6	2849.1	2542.4	2560.4			4490.1	1593.7	1082.4	983.4
	942.8	60.3	243	39.9			3063.7	544.7	552.2	384.6
	4232	533.3	499	411.4			9240.9	2872.4	886.6	786.4
	439.2	31.5	10	10			1993.4	358.7	284.2	125.2
	955.2	55.4	53.9	44.4			2605.1	339.6	180.7	122.3
	2811.3	357.9	270.5	248.6			3779	658	685.6	436.2
	147.5	10	10	10			1331.4	718.7	104.3	93.7
	4855.8	657.9	717.6	706.5			9724.5	2495.7	916.8	1101.8
	693	10	31	10			1413	195	80	112
	136	10	39	10			3002	555	402	438
	1892	248	586	294			6009	797	667	723
	1498	159	347	76			1643	423	391	240
GMT	1680	103	146	87		GMT	3501	534	449	338

## Sheet: Fig 1e
Naïve	Post Vx-2 (1m)				Post Vx-3 (1m)				Post Vx-3 (4m)
	WA1	BA.1	BA.2	BA.3	WA1	BA.1	BA.2	BA.3	WA1	BA.1	BA.2	BA.3
	1076	92	66	105	4108	590	370	553
	1350	62	68	55	1517	185	203	241
	706	13	21	29	3281	377	370	532
	1196	10	38	26	8523	1661	1016	2205
	497	10	10	10	3042	284	131	358
	325	10	10	10	4091	345	188	638
	620	10	32	10	3280	287	158	155
	372	10	10	10	578	114	57	98
	1663	84	46	93	4456	530	381	1402
	205	10	10	10	967	10	38	38
	501	10	10	10	1393	56	30	57
	1116	10	10	10	7197	1009	526	1085
	630	10	10	10	3450	249	140	394
	147	10	10	10	2569	552	467	691
	431	20	10	10	1549	229	135	183	1518	231	149	111
	4895	328	237	297	5182	1089	635	1066
	2473	10	10	10	868	28	59	58
	1447	31	45	54	2824	1001	464	852
	1029	10	10	10	2646	413	218	494
	318	10	10	10	3234	606	470	544
	1567	90	81	78	771	427	200	239
	63	10	10	10	80	10	10	10	63	10	10	10
	929	25	34	27	2262	898	459	593
	249.7	10	10	10	6813.9	1108.4	978.6	1071.1	850.8	128.3	84.7	148
	559.2	34.7	10	10	12444.3	657.4	516.6	525.4	2731.9	61.4	69	74.8
	231.1	10	10	10	1449.7	85.3	93.2	79.9	498	37.7	21.9	45.9
	864.8	10	24	10	1641.4	244.3	341.9	196.4	38	10	10	10
	909.4	60.5	65.3	49.5	10779.3	3894	3087	2247.9	3265.8	822.8	862.9	709.7
	10	10	10	10	332.7	146.9	94.5	47.1	89.1	20.6	31.4	32.1
	105.6	10	10	10	1608.4	67.2	91.2	97	923	56.1	60.1	51.6
	539.4	10	27.7	39.5	2598.7	183.1	75.5	180.4	557.3	80	68.8	64.6
	326.1	10	39.6	52.4	2595.5	698.1	593	697.2	1895.9	569.6	544.3	569
	771.7	10	33.4	10	2153.5	508.3	240.9	236.2	490	65.8	77	77.1
	1171.3	64.7	65.8	90.5	5921.3	1173.8	864.2	1994.7	2495.9	724.7	559.7	774.1
	351.8	10	10	10	3654.9	172.6	195.7	177.1	1236.1	84.8	107.2	69.4
	48.4	10	10	10	4691.1	469.4	473.8	472.9	2389	270.7	224.2	263.2
	463	10	10	10	2817.8	853.4	860.4	414.5	1124	249.5	198.5	161.7
	330.5	10	10	35.3	2531.8	368.6	255	241.1	919.6	197.1	178.1	165.7
	639.3	10	10	10	3441	1679	853	965	2499	835	685	240
	407	10	10	10	2052	612	276	206	426	64	37	21
	2681	194	314	173	4544	698	507	583	2294	131	345	334
	690	10	10	10	833	32	34	29	120	10	10	10
	203	10	10	10	1494	396	435	358	263	86	115	95
	144	10	10	10	2572	212	336	272	2304	216	252	176
	12	10	10	10	1294	195	207	257	674	89	64	62
	143	10	10	10	5439	267	167	134	511	25	32	34
	65	23	10	10	855	96	81	76	398	65	65	69
	458	31	37	40	1605	815	544	543
	10	10	10	10	1355	167	184	116
	516	10	28	10	4074	538	617	545
									1131	114	115	143
GMT	396	16	18	18	2333	312	243	293	716	96	94	89
Convalescent	Post Vx-2 (1m)				Post Vx-3 (1m)				Post Vx-3 (4m)
	WA1	BA.1	BA.2	BA.3	WA1	BA.1	BA.2	BA.3	WA1	BA.1	BA.2	BA.3
	4066.7	420	566.1	603.1	5554	1003.1	1452.3	1338.9
	431.7	10	10	10	2645.3	273.9	201.2	56.2
	2855.4	125.9	234.6	74.3	2137.1	313.7	409	213.5
	8229.2	580.8	1229.1	886.6	8211.7	625.6	1204.6	1106.1
	1806.2	55.9	127.7	53.1	2456.4	199.8	415.1	213
	3131.2	128.2	175.9	157.6	1487.5	341.1	233.1	347.6
	2535.5	27	85.7	26.8	2207.4	114.9	130.9	84.5
	379.2	10	10	10	2834.4	389.1	353.4	292.7	1762	216	232	185
	4647.5	99.3	264.8	136	4502.9	175.2	453.9	233	1209	116	103	91
	4412.7	264.7	379.7	165.9	6622	813.8	1041.6	794.6
	1673.7	44.8	77.7	59.8	1500.3	192	219.3	125.8	998	30	74	63
	2778.4	394.3	412.7	366.3	2564.2	577.7	572.7	514.3
	6217.2	928.2	793.9	806.1	5944.8	977.8	847.3	554.6
	5067.9	568.9	538.9	298.3	7243.5	892.9	807	842.2	4462	542	537	545
	1960.7	66.8	163	88.9	2241.5	188.7	201.2	256.8
	52.3	10	10	10	11929.8	3573.4	1534.7	1268.6
	1213.1	53.2	64.5	24	5839.8	1250.8	1005	841.6	3714	522	458	549
	6843.7	768.3	772.7	711.5	5388	563.8	581.1	332.6
	1885.6	46.8	44.4	10	2231.5	247.5	231.3	81.6
	9740.6	2849.1	2542.4	2560.4	4490.1	1593.7	1082.4	983.4
	942.8	60.3	243	39.9	3063.7	544.7	552.2	384.6
	4232	533.3	499	411.4	9240.9	2872.4	886.6	786.4
	439.2	31.5	10	10	1993.4	358.7	284.2	125.2
	955.2	55.4	53.9	44.4	2605.1	339.6	180.7	122.3
	2811.3	357.9	270.5	248.6	3779	658	685.6	436.2	3152	443	322	270
	147.5	10	10	10	1331.4	718.7	104.3	93.7	476.1	66.4	10	29.1
	4855.8	657.9	717.6	706.5	9724.5	2495.7	916.8	1101.8	4298.2	899.9	864.1	890.3
	693	10	31	10	1413	195	80	112
	136	10	39	10	3002	555	402	438
	1892	248	586	294	6009	797	667	723
	1498	159	347	76	1643	423	391	240
GMT	1679	103	146	87	3501	534	448	337	1970	221	182	197

## Sheet: Fig 2a
Naïve	Post Vx-2 (1m)			Post Vx-3 (1m)			Post Vx-3 (4m)
	WA1	BA.1	BA.2	WA1	BA.1	BA.2	WA1	BA.1	BA.2
	138.874	31.2799	36.5257	195.181	137.08	77.117
	80.6377	93.0971	13.5257	152.582	133.305	58.0389
	243.315	19.4543	17.204	396.385	468.294	80.4104
	455.823	36.3851	23.9737	824.995	525.126	171.267
	59.9381	76.0267	15.9449	450.551	369.856	119.298
	138.795	51.191	34.1259	292.245	207.18	51.1294
	167.394	60.9817	19.6982	168.041	103.08	44.4726
	53.9	20.14	7.10912	176.871	90.1748	53.1277
	329.761	123.64	18.1867	393.936	240.948	127.176
	28.5	23.51	17.1734	99.5083	96.7471	45.7075
	189.571	9.37219	8.93146	266.592	116.915	36.8143
	251.747	137.281	33.5249	478.76	416.57	43.8698
	174.046	18.0083	17.1459	207.364	200.449	117.791
	27.1566	19.52	15.0874	531.417	459.862	62.4607
	102.696	16.54	14.6335	235.249	178.228	45.4884	98.1056	52.1287	30.7349
	542.33	252.096	61.3852	726.286	570.162	93.9407
	82.0037	17.2981	10.0989	177.351	161.964	43.1594
	386.586	55.0468	20.7654	395.899	337.663	96.2308
	126.437	27.6459	16.4801	299.353	228.501	66.4882
	154.7	56.6289	43.28	329.782	293.577	140.687
	144.52	29.67	35.5425	102.644	80.2053	67.9216
	119.95	26.94	18.8511	103.22	27.79	27.163	103.051	26.8963	15.9917
	222.07	13.56	11.3707	570.61	322.82	165.292
	160.33	32.4721	32.3086	779.88	243.272	179.938	335.51	58.9865	44.0383
	304.68	33.6374	41.6812	788.43	189.97	140.681	234.03	32.1705	29.8368
	97.7677	20.8899	6.93309	302.166	100.633	59.6749	285.708	49.4933	25.2011
	420.858	111.617	29.428	619.718	200.441	98.819	95.7729	32.4987	10.5606
	423.356	96.7874	51.1747	1029.64	447.648	253.677	828.791	227.178	151.408
	26.1383	26.9769	20.7147	133.313	63.1225	52.8967	62.3332	28.2852	24.0336
	27.4932	6.50368	0.373997	208.919	39.9485	28.2254	179.624	39.4655	22.5765
	230.656	40.4225	23.1783	395.001	69.2153	124.207	357.311	39.9723	21.3302
	210.152	55.0534	21.3302	215.242	80.0664	55.747	151.877	51.4928	41.1123
	259.025	29.1152	0	274.95	56.2492	37.0205	197.871	22.1797	17.7952
	502.327	70.7668	68.5403	657.107	206.6	180.479	339.868	89.387	78.2392
	144.893	28.1601	0.891252	360.952	65.0441	57.0279	160.992	17.2068	12.4814
	112.902	23.8683	4.40044	499.992	77.0037	68.3711	253.945	43.7789	35.9156
	239.623	72.5501	60.3707	334.302	142.769	118.867	137.593	56.1445	41.0337
	265.689	90.8078	52.4527	513.004	192.273	163.192	497.222	129.46	106.965
	54.488	53.2293	48.8312	738.544	259.205	209.624	292.62	78.1492	62.6121
	133.368	72.2724	36.2348	477.904	99.6619	87.7256	223.066	16.8397	19.7948
	371.971	106.174	60.5264	415.945	154.024	119.935	207.392	59.1959	47.0711
	142.065	26.2789	4.14427	143.299	35.8824	27.1076	5.46249	9.06249	1.78363
	268.107	18.0629	17.5746	261.824	68.7074	59.6594	92.308	21.7421	15.7577
	255.686	33.7146	4.23486	646.059	133.943	109.636	365.774	34.2685	32.475
	31.8714	7.51169	4.81483	324.979	91.9374	71.8033	245.001	14.7458	27.5512
	119.558	27.1374	21.3834	326.286	55.1104	44.0652	219.664	36.3726	27.147
	61.4802	3.24791	3.00076	421.023	30.4728	42.1634	114.228	26.0241	22.2603
	235.273	24.8843	16.8992	421.096	48.5966	33.7278
	73.1398	105.326	26.8789	460.054	234.025	48.5374
	241.129	3.82994	12.1112	368.226	113.789	121.441
GMT	193	49	24	394	185	89	241	50	37
Convalescent	Post Vx-2 (1m)			Post Vx-3 (1m)			Post Vx-3 (4m)
	WA1	BA.1	BA.2	WA1	BA.1	BA.2	WA1	BA.1	BA.2
	284.488	81.3089	123.2	554.387	448.11	326.488
	62.9	36.6	7.6014	159.119	240.392	121.145
	466.127	271.575	33.6197	564.424	388.481	40.4972
	936.79	227.478	112.996	1318.98	395.334	367.02
	79.8246	81.8749	12.9399	477.296	175.904	57.9563
	701.59	81.7468	23.5849	403.331	186.779	59.0912
	424.045	53.656	23.5012	294.196	168.258	30.2658
	51.8277	55.5883	9.89175	285.633	212.61	82.5373	185.727	198.818	71.0498
	550.161	87.9287	32.0424	347.497	98.8519	87.8368	225.264	19.4176	15.9603
	469.796	342.612	45.1793	650.947	601.625	377.693
	378.791	137.397	35.0992	303.196	197.793	78.9944	245.631	170.733	57.1778
	194.38	130.308	34.1353	84.6274	251.5	83.5795
	647.745	54.7185	47.8574	335.837	185.501	126.211
	98.4047	66.5812	37.5871	211.417	110.791	92.156	190.589	34.4758	26.3161
	75.62	19.61	13.1057	89.5922	27.0929	61.8477
	34.88	18.05	9.01254	486.242	370.142	121.497
	287.438	146.012	30.3646	514.568	205.213	181.429
	282.75	37.18	84.6793	511.75	279.48	97.9706
	125.998	82.9721	60.2043	420.355	227.645	70.0222
	468.745	213.583	126.272	246.271	174.355	93.3734
	256.994	131.689	29.0425	280.179	250.687	167.075
	488.765	176.419	30.6164	343.067	232.308	57.4261
	91.58	20.51	3.47382	133.197	63.1284	69.0947
	101.9	34.7	14.8794	157.871	146.051	67.5852
	286.191	175.764	40.1392	512.336	427.779	195.762	400.656	355.726	137.388
	210.699	32.2094	2.95599	439.283	124.125	51.1072	275.072	39.5744	2.57352
	1249.96	380.409	344.416	1328.1	701.332	593.774	1273.86	484.94	374.698
	68.1562	58.0132	40.0402	370.812	138.141	131.264
	76.6562	59.4619	40.0718	366.125	132.776	124.689
	308.065	152.352	110.95	1321.32	279.57	183.235
	331.9	186.027	147.756	408.067	239.34	140.734
GMT	326	117	55	449	248	140	400	186	98

## Sheet: Fig2b
Naïve	Post Vx-2 (1m)			Post Vx-3 (1m)			Post Vx-3 (4m)
	WA1	BA.1	BA.2	WA1	BA.1	BA.2	WA1	BA.1	BA.2
	0.00249	0.0297	0.0409	0.000511	0.00739	0.005267
	0.0075	0.0499	0.0284	0.00605	0.01417	0.0155
	0.00857	0.057	0.0331	0.000858	0.0086	0.00742
	0.0051	0.086	0.0158	0.000153	0.00432	0.00454
	0.008126	0.0444	0.045	0.00072	0.0185	0.0148
	0.00739	0.0257	0.282	0.000997	0.00912	0.00878
	0.00632	0.0367	0.0143	0.000817	0.00669	0.00523
	0.00952	0.0314		0.00211	0.00831	0.00806
	0.00181	0.0659	0.0811	0.000334	0.00622	0.0088
	0.0164	0.0821	0.15	0.00472	0.017	0.0271
	0.00542			0.0018	0.0301	0.0204
	0.00449	0.0201	0.0777	0.000183	0.0041	0.0051
	0.00136	0.0592	0.042	0.000813	0.0188	0.0121
	0.00979	0.0635	0.1226	0.000917	0.00279	0.00461
	0.00432	0.0146	0.0671	0.000889	0.00758	0.0129	0.000731	0.00938	0.0329
	0.00188	0.00805	0.0287	0.000511	0.002472	0.00377
	0.00154	0.0274	0.0705	0.0023	0.013	0.023
	0.00284	0.0658	0.0185	0.00099	0.0053	0.00539
	0.00134	0.0411	0.085	0.00092	0.00922	0.0194
	0.00711	0.0391	0.046	0.00106	0.00476	0.00713
	0.00304	0.0595	0.018	0.00161	0.0062	0.00735
	0.0341	0.268	0.65	0.035	0.032	0.0311	0.0126	0.0678	0.09214
	0.00351	0.0207	0.17	0.00253	0.00483	0.00536
	0.00612	0.06109	0.0851	0.000863	0.005323	0.0163	0.00108	0.0151	0.0303
	0.00324	0.04196	0.05224	0.000639	0.004107	0.00471	0.000778	0.0123	0.01317
	0.00424	0.05109		0.00273	0.0303	0.0393	0.00215	0.0355	0.0501
	0.00526	0.046	0.154	0.00172	0.00865	0.0402	0.0012	0.0251	0.0692
	0.00509	0.0404	0.0217	0.00088	0.00366	0.0042	0.00345	0.0073	0.008549
	0.0101	0.05101	0.06	0.00968	0.01762	0.03773	0.00984	0.02977	0.03921
	0.00975			0.00309	0.036	0.08114	0.0039	0.065	0.0777
	0.00837	0.05174	0.0658	0.000826	0.0173	0.01458	0.00286	0.0386	0.0147
	0.00119	0.036	0.04189	0.00088	0.009246	0.0064	0.000897	0.019	0.0134
	0.00442	0.0919		0.00162	0.0269	0.0117	0.00119	0.0796	0.056
	0.00571	0.0574	0.043	0.00074	0.0172	0.0129	0.000707	0.02115	0.0247
	0.00535	0.0966		0.00106	0.0288	0.048	0.00129	0.0227	0.0517
	0.0192	0.06377		0.001829	0.0239	0.0619	0.00258	0.029	0.069
	0.00887	0.0332	0.042	0.00165	0.00447	0.0056	0.00151	0.009232	0.00585
	0.0128	0.0717	0.0482	0.00319	0.008206	0.012	0.0071	0.0157	0.0197
	0.00112	0.05104	0.041	0.000728	0.0073	0.008126	0.000835	0.012	0.013218
	0.00139	0.0556	0.0762	0.00101	0.0184	0.0374	0.00163	0.02501	0.04106
	0.001408	0.01797	0.0593	0.000941	0.0059	0.00738	0.00157	0.0221	0.0125
	0.0287	0.04103		0.00524	0.03113	0.113	0.0086
	0.00214	0.085	0.118	0.00104	0.0197	0.0194	0.002542	0.0429	0.0664
	0.005329	0.05133		0.0017	0.01947	0.0143	0.00147	0.0155	0.0145
	0.0423			0.00705	0.013	0.0112	0.008112	0.0224	0.04774
	0.00445	0.13	0.076	0.0014	0.0173	0.02155	0.002624	0.091	0.069
	0.00827			0.00311	0.08128	0.087	0.00276	0.065	0.0653
	0.00177	0.0665	0.09436	0.000911	0.0188	0.02438
	0.0285	0.0354	0.06329	0.00183	0.018321	0.017233
	0.00599		0.149	0.0012	0.0176	0.00856
GMT	0.0079	0.0561	0.0866	0.0025	0.015	0.0206	0.0032	0.0336	0.0399
Convalescent	Post Vx-2 (1m)			Post Vx-3 (1m)			Post Vx-3 (4m)
	WA1	BA.1	BA.2	WA1	BA.1	BA.2	WA1	BA.1	BA.2
	0.00392	0.0253	0.00872	0.000196	0.00209	0.00191
	0.00427	0.0761		0.000196	0.0043	0.0079
	0.00765	0.0378	0.0291	0.000131	0.00416	0.00519
	0.0049	0.0072	0.00744	0.000121	0.00643	0.00172
	0.00105	0.0151	0.014	0.00081	0.00524	0.00628
	0.00133	0.0119	0.0147	0.000519	0.00243	0.00926
	0.00242	0.0383	0.0147	0.00091	0.0138	0.00875
	0.00866	0.0533		0.000315	0.0069	0.00275	0.00016	0.00927	0.00633
	0.00076	0.0434	0.0144	0.000411	0.00945	0.0052	0.00066	0.0183	0.0086
	0.00283	0.0508	0.0049	0.000158	0.0062	0.00188
	0.0014	0.016	0.0227	0.00094	0.0092	0.00818	0.000921	0.01078	0.0046
	0.00287	0.00514	0.0088	0.000371	0.00508	0.0026
	0.000909	0.00412	0.00684	0.000243	0.00117	0.00158
	0.00164	0.0084	0.00611	0.000764	0.0055	0.00173	0.000845	0.00687	0.003777
	0.00185	0.049	0.0297	0.000504	0.0083	0.00511
	0.035	0.096		0.000166	0.00334	0.00294
	0.000812	0.0419	0.0176	0.000119	0.00427	0.00111
	0.0168	0.00377	0.00157	0.00024	0.00117	0.0016
	0.00222	0.0558	0.0249	0.000641	0.0054	0.00757
	0.00093	0.00145	0.00259	0.000163	0.00263	0.00128
	0.00383	0.0661	0.0271	0.00034	0.00429	0.00385
	0.0009	0.002994	0.00323	0.000223	0.00269	0.00159
	0.0011	0.0545		0.000532	0.005317	0.004333
	0.00465	0.0627	0.0545	0.000746	0.00249	0.00303
	0.000858	0.003254	0.005239	0.000449	0.00362	0.001504	0.000347	0.00227	0.00279
	0.01619	0.0828	0.0188	0.000528	0.00858	0.00944	0.00692	0.0464	0.00191
	0.000851	0.0078	0.0075	0.000391	0.00346	0.00378	0.000324	0.0056	0.00366
	0.00171	0.0118	0.0114	0.000613	0.00954	0.008435
	0.015	0.015	0.0178	0.000534	0.0037	0.0038
	0.00088	0.005214	0.00709	0.000138	0.0025	0.001502
	0.00081	0.006492	0.00672	0.000166	0.00181	0.0023
GMT	0.0048	0.031	0.0144	0.0004	0.005	0.0041	0.0015	0.0142	0.0045

## Sheet: Fig 3a
	Vx-2 (1m)			Vx-3 (1m)			Vx-3 (4m)
Naïve	neut	off rate		neut	off rate		neut	off rate
	1076	0.00249		4108	0.000511
	1350	0.0075		1517	0.00605
	706	0.00857		3281	0.000858
	1196	0.0051		8523	0.000153
	497	0.008126		3042	0.00072
	325	0.00739		4091	0.000997
	620	0.00632		3280	0.000817
	372	0.00952		578	0.00211
	1663	0.00181		4456	0.000334
	205	0.0164		967	0.00472
	501	0.00542		1393	0.0018
	1116	0.00449		7197	0.000183
	630	0.00136		3450	0.000813
	147	0.00979		2569	0.000917
	431	0.00432		1549	0.000889		1518	0.000731
	4895	0.00188		5182	0.000511
	2473	0.00154		868	0.0023
	1447	0.00284		2824	0.00099
	1029	0.00134		2646	0.00092
	318	0.00711		3234	0.00106
	1567	0.00304		771	0.00161
	63	0.0341		80	0.035		63	0.0126
	929	0.00351		2262	0.00253
	249.7	0.00612		6813.9	0.000863		850.8	0.00108
	559.2	0.00324		12444.3	0.000639		2731.9	0.000778
	231.1	0.00424		1449.7	0.00273		498	0.00215
	864.8	0.00526		1641.4	0.00172		38	0.0012
	909.4	0.00509		10779.3	0.00088		3265.8	0.00345
	10	0.0101		332.7	0.00968		89.1	0.00984
	105.6	0.00975		1608.4	0.00309		923	0.0039
	539.4	0.00837		2598.7	0.000826		557.3	0.00286
	326.1	0.00119		2595.5	0.00088		1895.9	0.000897
	771.7	0.00442		2153.5	0.00162		490	0.00119
	1171.3	0.00571		5921.3	0.00074		2495.9	0.000707
	351.8	0.00535		3654.9	0.00106		1236.1	0.00129
	48.4	0.0192		4691.1	0.001829		2389	0.00258
	463	0.00887		2817.8	0.00165		1124	0.00151
	330.5	0.0128		2531.8	0.00319		919.6	0.0071
	639.3	0.00112		3441	0.000728		2499	0.000835
	407	0.00139		2052	0.00101		426	0.00163
	2681	0.001408		4544	0.000941		2294	0.00157
	690	0.0287		833	0.00524		120	0.0086
	203	0.00214		1494	0.00104		263	0.002542
	144	0.005329		2572	0.0017		2304	0.00147
	12	0.0423		1294	0.00705		674	0.008112
	143	0.00445		5439	0.0014		511	0.002624
	65	0.00827		855	0.00311		398	0.00276
	458	0.00177		1605	0.000911
	10	0.0285		1355	0.00183
	516	0.00599		4074	0.0012
Convalescent	neut	off rate		neut	off rate		neut	off rate
	4066.7	0.00392		5554	0.000196
	431.7	0.00427		2645.3	0.000196
	2855.4	0.00765		2137.1	0.000131
	8229.2	0.0049		8211.7	0.000121
	1806.2	0.00105		2456.4	0.00081
	3131.2	0.00133		1487.5	0.000519
	2535.5	0.00242		2207.4	0.00091
	379.2	0.00866		2834.4	0.000315		1762	0.00016
	4647.5	0.00076		4502.9	0.000411		1209	0.00066
	4412.7	0.00283		6622	0.000158
	1673.7	0.0014		1500.3	0.00094		998	0.000921
	2778.4	0.00287		2564.2	0.000371
	6217.2	0.000909		5944.8	0.000243
	5067.9	0.00164		7243.5	0.000764		4462	0.000845
	1960.7	0.00185		2241.5	0.000504
	52.3	0.035		11929.8	0.000166
	1213.1	0.000812		5839.8	0.000119		3714
	6843.7	0.0168		5388	0.00024
	1885.6	0.00222		2231.5	0.000641
	9740.6	0.00093		4490.1	0.000163
	942.8	0.00383		3063.7	0.00034
	4232	0.0009		9240.9	0.000223
	439.2	0.0011		1993.4	0.000532
	955.2	0.00465		2605.1	0.000746
	2811.3	0.000858		3779	0.000449		3152	0.000347
	147.5	0.01619		1331.4	0.000528		476.1	0.00692
	4855.8	0.000851		9724.5	0.000391		4298.2	0.000324
	693	0.00171		1413	0.000613
	136	0.015		3002	0.000534
	1892	0.00088		6009	0.000138
	1498	0.00081		1643	0.000166

## Sheet: Fig 3b 
	Vx-2 (1m)			Vx-3 (1m)			Vx-3 (4m)
Naïve	neut	off rate		neut	off rate		neut	off rate
	1076	0.0297		590	0.00739
	1350	0.0499		185	0.01417
	706	0.057		377	0.0086
	1196	0.086		1661	0.00432
	497	0.0444		284	0.0185
	325	0.0257		345	0.00912
	620	0.0367		287	0.00669
	372	0.0314		114	0.00831
	1663	0.0659		530	0.00622
	205	0.0821		10	0.017
	501			56	0.0301
	1116	0.0201		1009	0.0041
	630	0.0592		249	0.0188
	147	0.0635		552	0.00279
	431	0.0146		229	0.00758		231	0.00938
	4895	0.00805		1089	0.002472
	2473	0.0274		28	0.013
	1447	0.0658		1001	0.0053
	1029	0.0411		413	0.00922
	318	0.0391		606	0.00476
	1567	0.0595		427	0.0062
	63	0.268		10	0.032		10	0.0678
	929	0.0207		898	0.00483
	249.7	0.06109		1108.4	0.005323		128.3	0.0151
	559.2	0.04196		657.4	0.004107		61.4	0.0123
	231.1	0.05109		85.3	0.0303		37.7	0.0355
	864.8	0.046		244.3	0.00865		10	0.0251
	909.4	0.0404		3894	0.00366		822.8	0.0073
	10	0.05101		146.9	0.01762		20.6	0.02977
	105.6			67.2	0.036		56.1	0.065
	539.4	0.05174		183.1	0.0173		80	0.0386
	326.1	0.036		698.1	0.009246		569.6	0.019
	771.7	0.0919		508.3	0.0269		65.8	0.0796
	1171.3	0.0574		1173.8	0.0172		724.7	0.02115
	351.8	0.0966		172.6	0.0288		84.8	0.0227
	48.4	0.06377		469.4	0.0239		270.7	0.029
	463	0.0332		853.4	0.00447		249.5	0.009232
	330.5	0.0717		368.6	0.008206		197.1	0.0157
	639.3	0.05104		1679	0.0073		835	0.012
	407	0.0556		612	0.0184		64	0.02501
	2681	0.01797		698	0.0059		131	0.0221
	690	0.04103		32	0.03113		10
	203	0.085		396	0.0197		86	0.0429
	144	0.05133		212	0.01947		216	0.0155
	12			195	0.013		89	0.0224
	143	0.13		267	0.0173		25	0.091
	65			96	0.08128		65	0.065
	458	0.0665		815	0.0188
	10	0.0354		167	0.018321
	516			538	0.0176
Convalescent	neut	off rate		neut	off rate		neut	off rate
	4066.7	0.0253		1003.1	0.00209
	431.7	0.0761		273.9	0.0043
	2855.4	0.0378		313.7	0.00416
	8229.2	0.0072		625.6	0.00643
	1806.2	0.0151		199.8	0.00524
	3131.2	0.0119		341.1	0.00243
	2535.5	0.0383		114.9	0.0138
	379.2	0.0533		389.1	0.0069		216	0.00927
	4647.5	0.0434		175.2	0.00945		116	0.0183
	4412.7	0.0508		813.8	0.0062
	1673.7	0.016		192	0.0092		30	0.01078
	2778.4	0.00514		577.7	0.00508
	6217.2	0.00412		977.8	0.00117
	5067.9	0.0084		892.9	0.0055		542	0.00687
	1960.7	0.049		188.7	0.0083
	52.3	0.096		3573.4	0.00334
	1213.1	0.0419		1250.8	0.00427		522
	6843.7	0.00377		563.8	0.00117
	1885.6	0.0558		247.5	0.0054
	9740.6	0.00145		1593.7	0.00263
	942.8	0.0661		544.7	0.00429
	4232	0.002994		2872.4	0.00269
	439.2	0.0545		358.7	0.005317
	955.2	0.0627		339.6	0.00249
	2811.3	0.003254		658	0.00362		443	0.00227
	147.5	0.0828		718.7	0.00858		66.4	0.0464
	4855.8	0.0078		2495.7	0.00346		899.9	0.0056
	693	0.0118		195	0.00954
	136	0.015		555	0.0037
	1892	0.005214		797	0.0025
	1498	0.006492		423	0.00181

## Sheet: Fig 3c
	Vx-2 (1m)			Vx-3 (1m)			Vx-3 (4m)
Naïve	neut	off rate		neut	off rate		neut	off rate
	1076	0.0409		370	0.005267
	1350	0.0284		203	0.0155
	706	0.0331		370	0.00742
	1196	0.0158		1016	0.00454
	497	0.045		131	0.0148
	325	0.282		188	0.00878
	620	0.0143		158	0.00523
	372			57	0.00806
	1663	0.0811		381	0.0088
	205	0.15		38	0.0271
	501			30	0.0204
	1116	0.0777		526	0.0051
	630	0.042		140	0.0121
	147	0.1226		467	0.00461
	431	0.0671		135	0.0129		149	0.0329
	4895	0.0287		635	0.00377
	2473	0.0705		59	0.023
	1447	0.0185		464	0.00539
	1029	0.085		218	0.0194
	318	0.046		470	0.00713
	1567	0.018		200	0.00735
	63	0.65		10	0.0311		10	0.09214
	929	0.17		459	0.00536
	249.7	0.0851		978.6	0.0163		84.7	0.0303
	559.2	0.05224		516.6	0.00471		69	0.01317
	231.1			93.2	0.0393		21.9	0.0501
	864.8	0.154		341.9	0.0402		10	0.0692
	909.4	0.0217		3087	0.0042		862.9	0.008549
	10	0.06		94.5	0.03773		31.4	0.03921
	105.6			91.2	0.08114		60.1	0.0777
	539.4	0.0658		75.5	0.01458		68.8	0.0147
	326.1	0.04189		593	0.0064		544.3	0.0134
	771.7			240.9	0.0117		77	0.056
	1171.3	0.043		864.2	0.0129		559.7	0.0247
	351.8			195.7	0.048		107.2	0.0517
	48.4			473.8	0.0619		224.2	0.069
	463	0.042		860.4	0.0056		198.5	0.00585
	330.5	0.0482		255	0.012		178.1	0.0197
	639.3	0.041		853	0.008126		685	0.013218
	407	0.0762		276	0.0374		37	0.04106
	2681	0.0593		507	0.00738		345	0.0125
	690			34	0.113		10
	203	0.118		435	0.0194		115	0.0664
	144			336	0.0143		252	0.0145
	12			207	0.0112		64	0.04774
	143	0.076		167	0.02155		32	0.069
	65			81	0.087		65	0.0653
	458	0.09436		544	0.02438
	10	0.06329		184	0.017233
	516	0.149		617	0.00856
Convalescent	neut	off rate		neut	off rate		neut	off rate
	4066.7	0.00872		1452.3	0.00191
	431.7			201.2	0.0079
	2855.4	0.0291		409	0.00519
	8229.2	0.00744		1204.6	0.00172
	1806.2	0.014		415.1	0.00628
	3131.2	0.0147		233.1	0.00926
	2535.5	0.0147		130.9	0.00875
	379.2			353.4	0.00275		232	0.00633
	4647.5	0.0144		453.9	0.0052		103	0.0086
	4412.7	0.0049		1041.6	0.00188
	1673.7	0.0227		219.3	0.00818		74	0.0046
	2778.4	0.0088		572.7	0.0026
	6217.2	0.00684		847.3	0.00158
	5067.9	0.00611		807	0.00173		537	0.003777
	1960.7	0.0297		201.2	0.00511
	52.3			1534.7	0.00294
	1213.1	0.0176		1005	0.00111		458
	6843.7	0.00157		581.1	0.0016
	1885.6	0.0249		231.3	0.00757
	9740.6	0.00259		1082.4	0.00128
	942.8	0.0271		552.2	0.00385
	4232	0.00323		886.6	0.00159
	439.2			284.2	0.004333
	955.2	0.0545		180.7	0.00303
	2811.3	0.005239		685.6	0.001504		322	0.00279
	147.5	0.0188		104.3	0.00944		10	0.00191
	4855.8	0.0075		916.8	0.00378		864.1	0.00366
	693	0.0114		80	0.008435
	136	0.0178		402	0.0038
	1892	0.00709		667	0.001502
	1498	0.00672		391	0.0023
